# Supplementary material for: The VlMYB149‐VlHIPP30 Regulatory Module Enhances Grapevine Resistance to Botrytis cinerea by Activating the Antioxidant System and Copper Metabolism
Source: Mol Plant Pathol. 2026 Jan 11;27(1):e70197. doi: 10.1111/mpp.70197 (PMC12791032; doi:10.1111/mpp.70197)
Supplement: Supplementary file 1 — Table S1: The primers used in the study. [file MPP-27-e70197-s003.xls]

## Sheet: Sheet
Supplemental Table 1 The primers used in the study
Primer name	Sequences F (5' to 3')	Sequences R (5' to 3')	Purpose
Actin-qPCR	CTTGCATCCCTCAGCACCTT	TCCTGTGGACAATGGATGGA	RT-qPCR
qPCR-Vitvi02g00031	AGCCATGGACATGAAGGATAAG	GCAGGCCCAACAGTTAGAATA
qPCR-Vitvi18g02559	AGGCGAGTGTTACTGGTTATG	GGATGAGCCACCAGATTGTAT
qPCR-Vitvi10g01684	GAAGAAGTGCCCATGCTTTATTT	TTTACTCTTGTCCTCGCCTTTC
qPCR-Vitvi02g00444	GGGAAACATGGGTGGTCTATAA	CTCCTCATCCGTTCCTTTGTT
qPCR-Vitvi01g00393	GGCCCTATGTCCCTTACAATC	GTGCTTGAACCACATTCTTCAC
qPCR-Vitvi15g01697	GGAGGAGAAGAAGATGACTGAAC	CTGCAAGTTTCATCACGGTTATC
qPCR-Vitvi05g00064	CATACAAGCCACCACCTTACA	CACGTTGCGATAATCCTCACTA
qPCR-Vitvi10g00246	GAAGAAGGAGGAAGCCAAGAA	CACAAGCCTCACAATGCATATC
qPCR-MYB149	CAACAACACTTCTCCATTGACCAAC	ATCTGACTGCCGCTCCCATC
qPCR-HIPP30	ATGGCTACCGCACTAGAGAGACG	TGGTCGATGCCTTTGTGGTTGTC
qPCR-Vitvi10g00329	ATCACCTTGCTGCGATAAGAATGG	AGTGTCCTCCAGTTTCCATAGCC
qPCR-Vitvi05g01733	CAGCAGTCGCAGACGAATTA	GTAAGCCGCCAGATCTAATGAA
qPCR-Vitvi08g01298	GCACGGTTTGAAGAGAGTAGAA	GACCGCACATCAGTCATCAT
qPCR-Vitvi11g00097	GCCGACAGGAACAAGAACA	CTGCCAGTGGAGCTATGAATAC
qPCR-Vitvi13g00573	GGTGACAATGGTGTCGTAGAA	GATGACAGGGAACCACAGATAC
qPCR-Vitvi07g02009	CTGCTGAGATGTGGGAAGAGTTG	GAAGCTGTGGAGGTTGATGATGAG
qRT-AtActin2	CTTGCACCAAGCAGCATGAA	CCGATCCAGACACTGTACTTCCTT
qRT-B.c Actin	GCTGGTCGTGATTTGACTGAT	GACTGGCGGTTTGGATTTCTT
qRT-Actin7	GATTCTGGTGATGGTGTGAGT	GACAATTTCCCGTTCAGCAGT
pAbAi-ProHIPP30	CTTGAATTCGAGCTCGGTACCCCGACTTCGATGGCTCGA	GCACATGCCTCGAGGTCGACGGCAACAAGTCCCTTATTTATATA	Yeast assays
pGBKT7-MYB149	TGGCCATGGAGGCCGAATTCATGGGGAGGGCTCCTTGTT	CCGCTGCAGGTCGACGGATCCGTAGTAGTACATCACCTTCTCTTGT
pGADT7-MYB149	GCCATGGAGGCCAGTGAATTCATGGGGAGGGCTCCTTGTT	AGCTCGAGCTCGATGGATCCTCAGTAGTAGTACATCACCTTCT
pGBKT7-HIPP30	TGGCCATGGAGGCCGAATTCATGGCTACCGCACTAGAGAGACG	CCGCTGCAGGTCGACGGATCCCATGAGACAGCAAGCATTAACGTT
PGreenII-ProHIPP30	GTAATACGACTCACTATAGGGCGAATTGGTACCCCGACTTCGATGGCTCGA	CGCTCTAGAACTAGTGGATCCCCCGGGCTGCAGGGCAACAAGTCCCTTATTTATATA	Transient luciferase and GUS expression assay
0390-ProHIPP30	CAAGCTTGGCTGCAGGTCGACCCGACTTCGATGGCTCGA	GGTCTTAGAATTCCCGGATCCGGCAACAAGTCCCTTATTTATATA
0390-ProHIPP30-P1	CAAGCTTGGCTGCAGGTCGACGCTATCTCAAGTCCCTCAACGAA	GGTCTTAGAATTCCCGGATCCGGCAACAAGTCCCTTATTTATATACCT
0390-ProHIPP30-P2	CAAGCTTGGCTGCAGGTCGACCAAGAATTTTGTCATAGAGAAAAGCTATT	GGTCTTAGAATTCCCGGATCCCCAAGTGCTTGCTTACCCAATT
0390-ProHIPP30-P3	CAAGCTTGGCTGCAGGTCGACAAAGGCTAAACCCAACCCTTCT	GGTCTTAGAATTCCCGGATCCTGCAACATAGGTTTTTGATAAGACAA
2300-MYB149	GAGCTCGGTACCCGGGGATCCATGGGGAGGGCTCCTTGTT	CTTGCTCACCATGGTGTCGACGTAGTAGTACATCACCTTCTCTTGT
2300-HIPP30	GAGAACACGGGGGACGAGCTCATGGCTACCGCACTAGAGAGACG	GGTGTCGACTCTAGAGGATCCCATGAGACAGCAAGCATTAACGTT
